# Supplementary material for: Quaternary Ammonium Groups Modified Magnetic Cyclodextrin Polymers for Highly Efficient Dye Removal and Sterilization in Water Purification
Source: Molecules. 2022 Dec 25;28(1):167. doi: 10.3390/molecules28010167 (PMC9822413; doi:10.3390/molecules28010167)
Supplement: Supplementary file 1 [file molecules-28-00167-s001.zip]

Archive with 1 entries (1 files):
- molecules-2076374-supplementary.pdf
